# Supplementary material for: The CanMoRe trial – evaluating the effects of an exercise intervention after robotic-assisted radical cystectomy for urinary bladder cancer: the study protocol of a randomised controlled trial
Source: BMC Cancer. 2020 Aug 26;20:805. doi: 10.1186/s12885-020-07140-5 (PMC7448437; doi:10.1186/s12885-020-07140-5)
Supplement: Supplementary file 1 — Additional file 1. Exercise programme. [file 12885_2020_7140_MOESM1_ESM.zip]

Archive with 2 entries (2 files):
- 12885_2020_7140_MOESM1_ESM/Additional file 1_Exercise program CanMoRe English translationR0.pdf
- 12885_2020_7140_MOESM1_ESM/Additional file 1_Exericse program_sweR0.pdf
